# Supplementary material for: The Effects of Structural Alterations in the Polyamine and Amino Acid Moieties of Philanthotoxins on Nicotinic Acetylcholine Receptor Inhibition in the Locust, Schistocerca gregaria
Source: Molecules. 2021 Nov 19;26(22):7007. doi: 10.3390/molecules26227007 (PMC8622278; doi:10.3390/molecules26227007)
Supplement: Supplementary file 1 [file molecules-26-07007-s001.zip]

Archive with 1 entries (1 files):
- molecules-1450176-rsb-sp.pdf
